# Supplementary material for: Prospective observational research on the clinical profile and outcome analysis among a cohort of patients sustaining traumatic cervical spine and cord injury in a peripheral tertiary spine care centre in Nepal
Source: F1000Res. 2017 Nov 6;6:1957. [Version 1] doi: 10.12688/f1000research.12911.1 (PMC5701450; doi:10.12688/f1000research.12911.1)
Supplement: Spreadsheet containing the data underlying the results for all 163 patients [file f1000research-6-13997-s0000.tgz]

Archive with 1 entries (1 files):
- c35435f8-3e9e-448f-89ee-cd5985ca3bbc_f1000_data.xlsx
