# Supplementary material for: Prospective observational research on the clinical profile and outcome analysis among a cohort of patients sustaining traumatic cervical spine and cord injury in a peripheral tertiary spine care centre in Nepal
Source: F1000Res. 2017 Nov 6;6:1957. [Version 1] doi: 10.12688/f1000research.12911.1 (PMC5701450; doi:10.12688/f1000research.12911.1)
Supplement: Spreadsheet containing the data underlying the results for all 163 patients [file f1000research-6-13997-s0000.tgz › c35435f8-3e9e-448f-89ee-cd5985ca3bbc_f1000_data.xlsx]

## Sheet: Sheet1
S.No	Age	Mode of injury	ASIA staus	Pathology	Associated injuries	Mode of management	Complications	ASIA status at follow up at 1 year
1	50	RTA	A	Meyerding 1 C4/5 Subluxation	Rib fracture	Surgery	Pressure sore	B
2	32	RTA	A	Meyerding 1 C5/6 Subluxation	None	Surgery	Pressure sore	A
3	60	Fall injury	A	Meyerding 1 C6/7 Subluxation	None	Surgery	Pressure sore	A
4	51	RTA	B	Meyerding 1 C4/5 Subluxation	None	Surgery	Pressure sore	A
5	63	RTA	C	Meyerding 1 C4/5 Subluxation	None	Surgery	None	D
6	62	RTA	C	Meyerding 1 C5/6 Subluxation	None	Surgery	None	D
7	33	RTA	C	Meyerding 1 C6/7 Subluxation	None	Surgery	None	D
8	18	Fall injury	C	Meyerding 1 C7/T1 Subluxation	None	Surgery	None	D
9	55	RTA	D	Meyerding 1 C2/3 Subluxation	None	Surgery	Screw pull out	E
10	36	RTA	D	Meyerding 1 C2/3 Subluxation	Colles fracture	Surgery	None	E
11	39	RTA	D	Meyerding 1 C3/4 Subluxation	None	Surgery	None	E
12	61	Fall injury	D	Meyerding 1 C3/4 Subluxation	None	Surgery	None	E
13	65	RTA	D	Meyerding 1 C5/6 Subluxation	None	Surgery	None	E
14	31	RTA	D	Meyerding 1 C5/6 Subluxation	None	Surgery	None	E
15	49	RTA	D	Meyerding 1 C5/6 Subluxation	None	Surgery	None	E
16	71	RTA	D	Meyerding 1 C5/6 Subluxation	None	Surgery	None	E
17	33	RTA	D	Meyerding 1 C5/6 Subluxation	Rib fracture	Surgery	None	E
18	19	Fall injury	D	Meyerding 1 C6/7 Subluxation	None	Surgery	None	E
19	51	RTA	D	Meyerding 1 C6/7 Subluxation	None	Surgery	None	E
20	36	RTA	D	Meyerding 1 C6/7 Subluxation	None	Surgery	None	E
21	54	Fall injury	E	Meyerding 1 C3/4 Subluxation	None	Surgery	None	E
22	65	RTA	E	Meyerding 1 C3/4 Subluxation	None	Surgery	None	E
23	36	RTA	E	Meyerding 1 C4/5 Subluxation	None	Surgery	None	E
24	31	RTA	E	Meyerding 1 C4/5 Subluxation	None	Surgery	None	E
25	51	RTA	E	Meyerding 1 C5/6 Subluxation	Radius fracture	Surgery	None	E
26	44	Fall injury	E	Meyerding 1 C6/7 Subluxation	None	Surgery	None	E
27	50	RTA	E	Meyerding 1 C6/7 Subluxation	None	Surgery	None	E
28	65	RTA	A	Meyerding 2 C4/5 Subluxation	None	Surgery	Pressure sore	A
29	53	RTA	C	Meyerding 2 C1/2 Subluxation	None	Surgery	None	D
30	35	RTA	C	Meyerding 2 C3/4 Subluxation	None	Surgery	None	D
31	46	Fall injury	C	Meyerding 2 C3/4 Subluxation	None	Surgery	Graft extrusion	D
32	70	Fall injury	C	Meyerding 2 C5/6 Subluxation	None	Surgery	None	D
33	51	Fall injury	C	Meyerding 2 C5/6 Subluxation	None	Surgery	None	D
34	42	Fall injury	C	Meyerding 2 C5/6 Subluxation	None	Surgery	None	D
35	39	RTA	C	Meyerding 2 C5/6 Subluxation	None	Surgery	None	D
36	53	RTA	C	Meyerding 2 C6/7 Subluxation	None	Surgery	None	C
37	48	RTA	D	Meyerding 2 C4/5 Subluxation	None	Surgery	None	E
38	38	RTA	D	Meyerding 2 C4/5 Subluxation	None	Surgery	None	E
39	61	RTA	D	Meyerding 2 C4/5 Subluxation	Femur fracture	Surgery	None	E
40	43	Fall injury	D	Meyerding 2 C4/5 Subluxation	None	Surgery	None	E
41	60	RTA	D	Meyerding 2 C4/5 Subluxation	None	Surgery	None	E
42	41	RTA	D	Meyerding 2 C4/5 Subluxation	Metacarpal fracture	Surgery	None	E
43	52	RTA	D	Meyerding 2 C4/5 Subluxation	None	Surgery	Surgical site infection	E
44	42	Fall injury	D	Meyerding 2 C5/6 Subluxation	None	Surgery	None	E
45	31	RTA	D	Meyerding 2 C5/6 Subluxation	None	Surgery	None	E
46	56	Fall injury	D	Meyerding 2 C5/6 Subluxation	None	Surgery	None	E
47	47	Fall injury	D	Meyerding 2 C5/6 Subluxation	None	Surgery	None	E
48	49	RTA	D	Meyerding 2 C6/7 Subluxation	None	Surgery	None	E
49	30	RTA	E	Meyerding 2 C2/3 Subluxation	None	Surgery	None	E
50	19	RTA	A	Meyerding 3 C5/6 Subluxation	None	Surgery	hematoma, pressure sore	B
51	48	RTA	C	Meyerding 3 C4/5 Subluxation	None	Surgery	None	C
52	17	Fall injury	C	Meyerding 3 C4/5 Subluxation	None	Surgery	None	C
53	41	RTA	C	Meyerding 3 C4/5 Subluxation	None	Surgery	None	C
54	27	RTA	C	Meyerding 3 C4/5 Subluxation	None	Surgery	Tracheo-oesophageal fistula	D
55	34	RTA	C	Meyerding 3 C6/7 Subluxation	None	Surgery	Pneumonia	D
56	19	Fall injury	C	Meyerding 3 C6/7 Subluxation	None	Surgery	None	D
57	71	RTA	C	Meyerding 3 C6/7 Subluxation	None	Surgery	None	D
58	68	RTA	D	Meyerding 3 C6/7 Subluxation	None	Surgery	None	E
59	52	RTA	D	Meyerding 3 C6/7 Subluxation	None	Surgery	Surgical site infection	E
60	57	RTA	A	Meyerding 4 C4/5 Subluxation	None	Conservative	Pressure sore	A
61	36	Fall injury	A	Meyerding 4 C4/5 Subluxation	None	Surgery	Pressure sore	A
62	61	Fall injury	C	Meyerding 4 C2/3 Subluxation	None	Surgery	None	C
63	72	Fall injury	C	Meyerding 4 C4/5 Subluxation	None	Surgery	None	C
64	51	RTA	E	Meyerding 3 C7/T1 Subluxation	None	Surgery	Pneumonia	E
65	2	Animal attack	A	Spondyloptosis C4/5	None	Surgery	Pressure sore	A
66	36	RTA	A	Spondyloptosis C5/6	None	Conservative	Pressure sore	A
67	54	RTA	A	Spondyloptosis C6/7	None	Surgery	Pneumonia,pressure sore	A
68	61	Fall injury	A	Spondyloptosis C7/T1	None	Conservative	Pressure sore	A
69	38	Fall injury	A	Spondyloptosis C7/T1	None	Surgery	Tracheo-oesophageal fistula	Mortality
70	43	RTA	B	Spondyloptosis C5/6	None	Surgery	Pressure sore	B
71	53	RTA	C	Spondyloptosis C6/7	None	Surgery	None	C
72	39	Fall injury	E	Spondyloptosis C6/7	None	Surgery	None	E
73	42	RTA	D	Meyerding 2 C6/7 Subluxation	None	Surgery	None	E
74	62	RTA	E	Jefferson stable fracture	None	Conservative	None	E
75	27	RTA	E	Jefferson stable fracture	None	Conservative	None	E
76	32	RTA	E	Jefferson stable unstable fracture	None	Surgery	None	E
77	21	Fall injury	E	Jefferson stable fracture	None	Conservative	None	E
78	46	Fall injury	E	Jefferson stable fracture	None	Conservative	None	E
79	32	RTA	E	Jefferson stable fracture	None	Conservative	None	E
80	48	RTA	E	Hangman's fracture	None	Surgery	Screw pull out	E
81	34	RTA	E	Hangman's fracture	None	Surgery	None	E
82	80	RTA	E	Hangman's fracture	None	Surgery	None	E
83	18	RTA	E	Hangman's fracture	None	Surgery	None	E
84	35	Fall injury	E	C3 Chip fracture	None	Conservative	None	E
85	57	RTA	E	C5 Chip fracture	None	Conservative	None	E
86	60	RTA	E	C3 Chip fracture	None	Conservative	None	E
87	37	Fall injury	E	C6 Chip fracture	None	Conservative	None	E
88	28	Fall injury	E	C5 Chip fracture (unstable)	None	Surgery	None	E
89	27	Earthquake	E	C3 Chip fracture	None	Conservative	None	E
90	31	Fall injury	E	C6 Chip fracture	None	Conservative	None	E
91	28	Fall injury	E	C5 Chip fracture	None	Conservative	None	E
92	15	RTA	E	C4 Chip fracture	None	Conservative	None	E
93	30	RTA	E	C5 Chip fracture	None	Conservative	None	E
94	21	RTA	E	C4 Chip fracture (unstable)	None	Surgery	None	E
95	34	Fall injury	E	C6 Chip fracture	None	Conservative	None	E
96	27	Fall injury	E	C7spinous process fracture	None	Conservative	None	E
97	29	Fall injury	E	C7spinous process fracture	None	Conservative	None	E
98	35	Fall injury	E	C7spinous process fracture	None	Conservative	None	E
99	19	Fall injury	E	C7spinous process fracture	None	Conservative	None	E
100	38	Fall injury	E	C7spinous process fracture	None	Conservative	None	E
101	17	Sports injury	E	C7spinous process fracture	None	Conservative	None	E
102	31	Fall injury	E	C7spinous process fracture	None	Conservative	None	E
103	28	Fall injury	E	C7spinous process fracture	None	Conservative	None	E
104	25	Fall injury	E	Stable compression fracture	None	Conservative	None	E
105	38	Fall injury	E	Stable compression fracture	None	Conservative	None	E
106	41	RTA	E	Stable compression fracture	None	Conservative	None	E
107	34	Fall injury	E	Stable compression fracture	None	Conservative	None	E
108	55	Physical aasualt	E	Stable compression fracture	None	Conservative	None	E
109	38	Fall injury	E	Stable compression fracture	None	Conservative	None	E
110	72	Fall injury	E	Stable compression fracture	None	Conservative	None	E
111	27	Physical aasualt	E	Stable compression fracture	None	Conservative	None	E
112	65	Fall injury	E	Stable compression fracture	None	Conservative	None	E
113	28	Fall injury	E	Stable compression fracture	None	Conservative	None	E
114	43	Fall injury	C	Central cord syndrome	None	Conservative	Aspiration	C
115	51	Fall injury	D	Central cord syndrome at C3/4	None	Conservative	None	E
116	48	Fall injury	C	Central cord syndrome at C4/5	None	Conservative	None	D
117	28	Animal attack	C	Central cord syndrome at C4/5	None	Conservative	None	D
118	48	Animal attack	C	Central cord syndrome at C4/5	None	Conservative	None	D
119	20	Fall injury	D	Central cord syndrome at C4/5	None	Conservative	None	E
120	21	Fall injury	D	Central cord syndrome at C4/5	None	Conservative	None	D
121	57	Physical aasualt	C	Central cord syndrome at C6/7	None	Conservative	None	D
122	27	Fall injury	C	Central cord syndrome at C6/7	None	Conservative	None	C
123	41	Fall injury	C	Central cord syndrome at C4/5	None	Conservative	None	D
124	35	RTA	D	Central cord syndrome at C6/7	None	Conservative	None	C
125	26	RTA	D	Central cord syndrome at C3/4	None	Conservative	None	E
126	47	RTA	D	Central cord syndromeat C3/4	None	Conservative	Aspiration	E
127	25	Fall injury	C	Central cord syndrome at C4/5	None	Conservative	None	C
128	47	Physical aasualt	C	Central cord syndrome at C4/5	None	Conservative	None	C
129	35	Fall injury	C	Central cord syndrome at C4/5	None	Conservative	None	C
130	23	Fall injury	D	Central cord syndrome at C4/5	None	Conservative	None	E
131	75	Fall injury	D	Central cord syndrome at C4/5	None	Conservative	None	D
132	20	Fall injury	C	Central cord syndrome at C5/6	None	Conservative	None	E
133	46	animal attack	D	Central cord syndrome at C5/6	None	Conservative	None	C
134	29	Fall injury	C	Central cord syndrome at C5/6	None	Conservative	None	D
135	27	Physical aasualt	C	Central cord syndrome at C4/5	None	Conservative	None	C
136	64	Fall injury	D	Central cord syndrome at C4/5	None	Conservative	Aspiration	E
137	16	Fall injury	C	Central cord syndrome at C4/5	None	Conservative	None	C
138	41	phu	C	Central cord syndrome at C4/5	None	Conservative	None	C
139	25	Fall injury	C	Central cord syndrome at C4/5	None	Conservative	None	C
140	34	RTA	E	Anterior odonotid fracture	None	Surgery	None	E
141	30	Fall injury	E	Anterior odonotid fracture	Fracture 3 rd metacarpal bone	Surgery	None	E
142	22	RTA	C	Anterior odonotid fracture	C4–C5 cord contusion	Surgery	None	C
143	21	Fall injury	E	Anterior odonotid fracture	None	Surgery	None	E
144	34	RTA	C	Anterior odonotid fracture	C2–C3 cord contusion	Surgery	None	E
145	15	RTA	E	Anterior odonotid fracture	None	Surgery	None	E
146	45	RTA	E	Anterior odonotid fracture	Lung contusion	Surgery	None	E
147	45	RTA	E	Anterior odonotid fracture	Left Fronto-temporal SDH	Surgery	None	E
148	28	RTA	E	Anterior odonotid fracture	None	Surgery	None	E
149	45	RTA	E	Anterior odonotid fracture	Bladder rupture	Surgery	None	E
150	40	Earthquake	E	Posterior odonotid fracture	None	Surgery	None	E
151	60	Fall injury	A	Posterior odonotid fracture	High cord contusion	Surgery	Myocardial infarction	Mortality
152	30	Fall injury	E	Posterior odonotid fracture	C1–C4 cord contusion	Surgery	None	E
153	31	Gas explosion	E	Posterior odonotid fracture	Left femur inter-trochanteric fracture	Surgery	None	E
154	55	Fall injury	E	Posterior odonotid fracture	None	Surgery	None	E
155	26	RTA	E	Posterior odonotid fracture	None	Surgery	None	E
156	33	RTA	E	Posterior odonotid fracture	None	Surgery	Wrong alignment	E
157	28	RTA	C	Posterior odonotid fracture	None	Surgery	None	D
158	45	Fall injury	E	Posterior odonotid fracture	Fracture neck of femur	Surgery	None	E
159	39	RTA	E	Posterior odonotid fracture	Minimal hemo-peritoneum	Surgery	None	E
160	47	Fall injury	E	Neutral odontoid fracture	Rib fracture	Surgery	None	E
161	19	RTA	E	Neutral odontoid fracture	None	Surgery	None	E
162	29	RTA	E	Neutral odontoid fracture	None	Surgery	None	E
163	43	RTA	E	Neutral odontoid fracture	Radius fracture	Surgery	None	E
